# Supplementary material for: Algorithm for optimized mRNA design improves stability and immunogenicity
Source: Nature. 2023 May 2;621(7978):396–403. doi: 10.1038/s41586-023-06127-z (PMC10499610; doi:10.1038/s41586-023-06127-z)
Supplement: Supplementary file 3 — Source Data Fig. 4 [file 41586_2023_6127_MOESM3_ESM.xlsx]

## Sheet: Fig. 4e
			anti-Spike IgG titer
			mice-1	mice-2	mice-3	mice-4	mice-5	mice-6
		Seq A	12800	102400	12800	3200	3200	12800
		Seq B	25600	6400	3200	3200	25600	6400
		Seq C	102400	12800	6400	25600	12800	12800
		Seq D	51200	12800	25600	6400	25600	100
		Seq E	400	6400	1600	12800	6400	800
		Seq F	51200	51200	100	12800	6400	3200
		Seq G	3200	6400	3200	12800	100	6400
		Seq H	100	800	100	100	100	100
							Titer determination
		Dilution	100			Take 2.1 times of the absorbance of negative serum as the cut-off value, the antibody titer is determined as the highest dilution fold satisfy with OD>cut-off value. When OD is less than 0.1, take 0.1.					cutoff = 2.1* 0.1=0.21
	PBS （negative control）	mice-1	0.035	OD450-OD610
		mice-2	0.032	OD450-OD610
		mice-3	0.034	OD450-OD610
		mice-4	0.046	OD450-OD610
		mice-5	0.04	OD450-OD610
		mice-6	0.031	OD450-OD610
		Dilution	100	200	400	800	1600	3200	6400	12800	25600	51200	102400
	seq A	mice-1	3.121	2.835	2.451	1.874	1.293	0.807	0.461	0.251	0.139	0.084	0.052	OD450-OD610
		mice-2	3.057	2.94	2.796	2.568	2.306	1.902	1.609	1.22	0.827	0.541	0.3	OD450-OD610
		mice-3	2.446	2.05	1.816	1.624	1.258	0.932	0.55	0.302	0.176	0.098	0.06	OD450-OD610
		mice-4	1.839	1.53	1.191	0.825	0.519	0.326	0.186	0.099	0.058	0.04	0.033	OD450-OD610
		mice-5	1.239	0.957	0.772	0.521	0.375	0.239	0.135	0.076	0.046	0.033	0.027	OD450-OD610
		mice-6	2.412	2.254	2.18	1.938	1.381	0.952	0.558	0.279	0.151	0.084	0.05	OD450-OD610
		Dilution	100	200	400	800	1600	3200	6400	12800	25600	51200	102400
	seq B	mice-1	1.527	1.474	1.43	1.335	1.142	0.895	0.635	0.38	0.22	0.122	0.074	OD450-OD610
		mice-2	1.284	1.318	1.172	1.029	0.764	0.522	0.312	0.178	0.103	0.061	0.042	OD450-OD610
		mice-3	1.09	1.09	1.088	0.897	0.634	0.375	0.203	0.112	0.067	0.049	0.037	OD450-OD610
		mice-4	0.621	0.614	0.58	0.53	0.439	0.315	0.188	0.112	0.066	0.048	0.038	OD450-OD610
		mice-5	3.15	3.035	2.852	2.636	2.189	1.662	1.052	0.624	0.346	0.201	0.116	OD450-OD610
		mice-6	2.021	1.838	1.538	1.246	0.884	0.566	0.333	0.189	0.108	0.067	0.038	OD450-OD610
		Dilution	100	200	400	800	1600	3200	6400	12800	25600	51200	102400
	seq C	mice-1	2.535	2.399	2.081	1.806	1.737	1.523	1.262	0.972	0.668	0.439	0.259	OD450-OD610
		mice-2	2.231	2.002	1.613	1.319	0.963	0.659	0.377	0.211	0.119	0.072	0.048	OD450-OD610
		mice-3	1.032	0.98	0.956	0.849	0.65	0.454	0.247	0.139	0.082	0.053	0.038	OD450-OD610
		mice-4	2.708	2.426	1.894	1.542	1.206	0.92	0.622	0.376	0.227	0.125	0.078	OD450-OD610
		mice-5	2.064	1.973	1.699	1.472	1.115	0.797	0.515	0.3	0.165	0.092	0.074	OD450-OD610
		mice-6	1.886	1.745	1.537	1.252	0.938	0.642	0.373	0.211	0.123	0.073	0.049	OD450-OD610
		Dilution	100	200	400	800	1600	3200	6400	12800	25600	51200	102400
	seq D	mice-1	1.807	1.794	1.75	1.626	1.433	1.244	0.942	0.629	0.381	0.232	0.126	OD450-OD610
		mice-2	1.429	1.437	1.315	1.15	0.92	0.665	0.397	0.241	0.13	0.083	0.051	OD450-OD610
		mice-3	3.041	2.978	2.686	2.323	1.861	1.241	0.809	0.465	0.257	0.148	0.09	OD450-OD610
		mice-4	1.379	1.249	1.102	0.899	0.637	0.391	0.217	0.113	0.065	0.046	0.038	OD450-OD610
		mice-5	3.088	3.031	2.746	2.395	1.91	1.358	0.875	0.527	0.301	0.162	0.097	OD450-OD610
		mice-6	0.118	0.094	0.071	0.054	0.043	0.035	0.031	0.029	0.029	0.024	0.024	OD450-OD610
		Dilution	100	200	400	800	1600	3200	6400	12800	25600	51200	102400
	seq E	mice-1	0.475	0.347	0.277	0.2	0.119	0.072	0.048	0.031	0.027	0.023	0.024	OD450-OD610
		mice-2	1.455	1.33	1.281	1.162	0.935	0.604	0.373	0.207	0.117	0.072	0.048	OD450-OD610
		mice-3	2.016	1.433	0.901	0.541	0.299	0.17	0.097	0.062	0.044	0.042	0.049	OD450-OD610
		mice-4	2.617	2.628	2.393	2.015	1.47	0.939	0.551	0.322	0.175	0.106	0.069	OD450-OD610
		mice-5	1.851	1.664	1.474	1.213	0.876	0.583	0.326	0.188	0.109	0.066	0.053	OD450-OD610
		mice-6	0.447	0.425	0.334	0.238	0.151	0.099	0.062	0.045	0.038	0.034	0.03	OD450-OD610
		Dilution	100	200	400	800	1600	3200	6400	12800	25600	51200	102400
	seq F	mice-1	2.931	2.757	2.658	2.36	1.978	1.607	1.1	0.753	0.465	0.287	0.172	OD450-OD610
		mice-2	1.722	1.578	1.432	1.16	0.866	0.545	0.316	0.173	0.153	0.294	0.044	OD450-OD610
		mice-3	0.027	0.029	0.036	0.027	0.026	0.025	0.025	0.026	0.034	0.038	0.014	OD450-OD610
		mice-4	1.501	1.43	1.303	1.165	0.941	0.677	0.435	0.249	0.159	0.095	0.014	OD450-OD610
		mice-5	1.436	1.292	1.133	0.948	0.77	0.515	0.312	0.185	0.109	0.068	0.048	OD450-OD610
		mice-6	0.985	0.991	0.866	0.694	0.456	0.275	0.165	0.093	0.056	0.037	0.03	OD450-OD610
		Dilution	100	200	400	800	1600	3200	6400	12800	25600	51200	102400
	seq G	mice-1	2.232	1.901	1.395	0.928	0.546	0.31	0.165	0.098	0.059	0.042	0.031	OD450-OD610
		mice-2	1.659	1.461	1.177	0.929	0.684	0.473	0.276	0.164	0.101	0.067	0.044	OD450-OD610
		mice-3	1.298	1.113	0.931	0.686	0.433	0.256	0.153	0.084	0.052	0.035	0.028	OD450-OD610
		mice-4	1.262	1.329	1.247	1.093	0.876	0.691	0.451	0.263	0.155	0.088	0.055	OD450-OD610
		mice-5	0.136	0.12	0.094	0.061	0.046	0.035	0.028	0.024	0.028	0.026	0.023	OD450-OD610
		mice-6	2.624	2.242	1.678	1.094	0.663	0.383	0.22	0.123	0.074	0.048	0.037	OD450-OD610
		Dilution	100	200	400	800	1600	3200	6400	12800	25600	51200	102400
	seq H	mice-1	0.1	0.061	0.042	0.046	0.038	0.034	0.028	0.027	0.026	0.025	0.024	OD450-OD610
		mice-2	0.449	0.432	0.344	0.229	0.135	0.087	0.055	0.04	0.032	0.027	0.027	OD450-OD610
		mice-3	0.209	0.141	0.084	0.061	0.046	0.037	0.03	0.028	0.025	0.022	0.021	OD450-OD610
		mice-4	0.034	0.028	0.029	0.028	0.029	0.027	0.026	0.026	0.035	0.025	0.022	OD450-OD610
		mice-5	0.338	0.297	0.24	0.183	0.115	0.079	0.053	0.039	0.036	0.054	0.027	OD450-OD610
		mice-6	0.048	0.039	0.033	0.033	0.028	0.028	0.028	0.031	0.037	0.031	0.038	OD450-OD610

## Sheet: Fig. 4f
	Seq A	dilution factor (values show inhibition rate%)								IC50 Value
	Animal ID.	10	30	90	270	810	2430	7290	21870
	Mice 1	0.914352	0.76794	0.467303	0.231771	0.158854	0.128183	0.140336	0.229745	137.02
	Mice 2	0.971644	0.956308	0.925637	0.820602	0.583623	0.242477	0.208044	0.205729	1598.6
	Mice 3	0.960069	0.896412	0.748843	0.455729	0.214699	0.100116	0.107928	0.188947	440.6
	Mice 4	0.724537	0.54022	0.313947	0.0622106	0.0992477	0.0355903	0.0946181	0.189815	73.22
	Mice 5	0.774306	0.458333	0.154225	0.0445602	0.0379051	0.0150463	0.0946181	0.180266	58.08
	Mice 6	0.940972	0.816262	0.606771	0.360822	0.148727	0.0891204	0.1114	0.193866	260.6
	Seq B	dilution factor (values show inhibition rate%)								IC50 Value
	Animal ID.	10	30	90	270	810	2430	7290	21870
	Mice 1	0.944734	0.876157	0.76794	0.506944	0.197917	0.134259	0.128762	0.229745	483.8
	Mice 2	0.906539	0.778067	0.525174	0.23206	0.0364583	0.0703125	0.0925926	0.221933	242.2
	Mice 3	0.905671	0.690972	0.287905	0.0810185	0.0396412	0.0714699	0.0911458	0.200231	101.88
	Mice 4	0.88397	0.735532	0.572627	0.371817	0.168692	0.155961	0.128183	0.168113	216
	Mice 5	0.972222	0.937789	0.789641	0.502025	0.221933	0.208623	-0.0743634	0.227141	665
	Mice 6	0.899428	0.667484	0.363042	0.159717	0.130553	0.138185	0.144181	0.18888	89.78
	Seq C	dilution factor (values show inhibition rate%)								IC50 Value
	Animal ID.	10	30	90	270	810	2430	7290	21870
	Mice 1	0.97329	0.955029	0.899155	0.814936	0.635596	0.339875	0.17716	0.217225	2562
	Mice 2	0.921777	0.794494	0.616789	0.302262	0.111202	0.108476	0.116926	0.198964	255
	Mice 3	0.926683	0.817389	0.641864	0.366585	0.168166	0.142273	0.244208	0.246661	275
	Mice 4	0.955301	0.898883	0.783047	0.632597	0.400382	0.275552	0.242845	0.226492	612.2
	Mice 5	0.955767	0.884658	0.735162	0.49832	0.258959	0.139698	0.110582	0.130179	454
	Mice 6	0.945689	0.81103	0.643897	0.342385	0.12318	0.0643897	0.0736282	0.163214	299.8
	Seq D	dilution factor (values show inhibition rate%)								IC50 Value
	Animal ID.	10	30	90	270	810	2430	7290	21870
	Mice 1	0.972472	0.938948	0.869992	0.715181	0.425729	0.211502	0.144454	0.174707	1054.6
	Mice 2	0.932407	0.834832	0.669665	0.338784	0.153448	0.0858545	0.083674	0.137367	305
	Mice 3	0.907877	0.77269	0.577814	0.326792	0.0913055	0.0893977	0.124557	0.0983919	250.6
	Mice 4	0.935132	0.810575	0.44181	0.15263	0.028073	0.0419733	0.07577	0.108749	160.92
	Mice 5	0.943309	0.865086	0.719815	0.462524	0.203325	0.104388	0.10139	0.191605	450.2
	Mice 6	0.241755	0.0231671	-0.0479695	-0.0204415	0.00272554	0.0550559	0.117471	0.189425	20
	Seq E	dilution factor (values show inhibition rate%)								IC50 Value
	Animal ID.	10	30	90	270	810	2430	7290	21870
	Mice 1	0.471165	0.199328	0.0433931	-0.0361142	-0.0198768	0.0106383	0.0391937	0.0949048	20
	Mice 2	0.924412	0.795633	0.592385	0.148096	0.00531915	-0.050112	0.0431131	0.0800672	257.4
	Mice 3	0.360022	0.049832	-0.0509518	-0.0475924	-0.0741881	-0.0568309	0.049832	0.0870661	20
	Mice 4	0.889138	0.770997	0.520997	0.0837066	0.0568309	0.0134378	0.0520717	0.0951848	205.2
	Mice 5	0.856663	0.684211	0.453527	0.211926	0.0582307	0.0181971	0.0459127	0.141937	161.6
	Mice 6	0.62766	0.262318	0.0699888	-0.0467525	-0.0389138	-0.0601904	0.0240761	0.118981	29.36
	Seq F	dilution factor (values show inhibition rate%)								IC50 Value
	Animal ID.	10	30	90	270	810	2430	7290	21870
	Mice 1	0.953807	0.895297	0.796193	0.696249	0.508399	0.215286	0.12234	0.12794	1754
	Mice 2	0.921892	0.800112	0.592385	0.288914	0.143337	0.102184	0.117581	0.179451	226.4
	Mice 3	0.219205	0.173012	0.156495	0.081187	0.093505	0.0921053	0.173852	0.138578	20
	Mice 4	0.951712	0.848405	0.555458	0.17091	0.116476	0.102722	0.107697	0.129646	189.08
	Mice 5	0.919032	0.77129	0.486129	0.141613	-0.00419355	0.0016129	-0.0716129	0.0177419	196.7
	Mice 6	0.907097	0.718387	0.433548	0.171613	0.0235484	-0.0196774	-0.0519355	-0.0419355	147.12
	Seq G	dilution factor (values show inhibition rate%)								IC50 Value
	Animal ID.	10	30	90	270	810	2430	7290	21870
	Mice 1	0.329032	-0.0425806	-0.137097	-0.199677	-0.163548	-0.110645	-0.0693548	-0.0441935	20
	Mice 2	0.888387	0.741935	0.477742	0.245806	0.0570968	-0.0487097	-0.0112903	0.0164516	206
	Mice 3	0.848065	0.641935	0.34871	0.0254839	-0.026129	-0.0767742	-0.0425806	0.0751613	135.34
	Mice 4	0.917742	0.802903	0.595806	0.293871	0.0474194	-0.0174194	-0.00258065	0.0645161	308.2
	Mice 5	0.415484	0.0896774	-0.0764516	-0.133226	-0.13871	-0.100645	-0.0641935	0.0664516	20
	Mice 6	0.224839	-0.0548387	-0.212903	-0.183871	-0.125161	-0.0667742	-0.0151613	0.0851613	20
	Seq H	dilution factor (values show inhibition rate%)								IC50 Value
	Animal ID.	10	30	90	270	810	2430	7290	21870
	Mice 1	-0.0903226	-0.205484	-0.207419	-0.123548	-0.0564516	-0.0083871	0.0303226	0.0880645	20
	Mice 2	0.567419	0.0770968	-0.0787097	-0.0532258	0.00387097	0.05	0.0796774	0.0916129	23.2
	Mice 3	0.0644531	-0.031901	0.0566406	0.0260417	0.20638	0.26888	0.305339	0.394531	20
	Mice 4	0.115885	-0.0677083	-0.0221354	0.0442708	0.166016	0.188802	0.257813	0.386719	20
	Mice 5	0.667318	0.33138	0.142578	0.16276	0.166667	0.223958	0.279297	0.414062	57.04
	Mice 6	0.192708	0.00325521	-0.00651042	0.0286458	0.107422	0.197266	0.266927	0.354818	20
			Neutralizing antbody titer (IC50)
			mice-1	mice-2	mice-3	mice-4	mice-5	mice-6
		Seq A	137.02	1598.6	440.6	73.22	58.08	260.6
		Seq B	483.8	242.2	101.88	216	665	89.78
		Seq C	2562	255	275	612.2	454	299.8
		Seq D	1054.6	305	250.6	160.92	450.2	20
		Seq E	20	257.4	20	205.2	161.6	29.36
		Seq F	1754	226.4	20	189.08	196.7	147.12
		Seq G	20	206	135.34	308.2	20	20
		Seq H	20	23.2	20	20	57.04	20

## Sheet: Fig. 4g
			IFN+ spots(3*105, ELISpot)
			mice-1	mice-2	mice-3	mice-4	mice-5	mice-6
		Seq A	80	219	234	45	76	126
		Seq B	106	64	34	13	108	58
		Seq C	77	33	13	113	110	132
		Seq D	80	66	78	88	118	161
		Seq E	68	97	35	48	44	24
		Seq F	87	41	0	109	56	94
		Seq G	128	48	71	51	21	104
		Seq H	46	25	40	9	10	4
