# Supplementary material for: Algorithm for optimized mRNA design improves stability and immunogenicity
Source: Nature. 2023 May 2;621(7978):396–403. doi: 10.1038/s41586-023-06127-z (PMC10499610; doi:10.1038/s41586-023-06127-z)
Supplement: Supplementary file 4 — Source Data Fig. 5 [file 41586_2023_6127_MOESM4_ESM.xlsx]

## Sheet: Fig. 5e
gE-A	gE-B	gE-C	gE-D	gE-E	gE-Ther	gE-WT
102400	102400	102400	6400	51200	3200	50
25600	102400	25600	102400	51200	25600	400
204800	51200	51200	51200	51200	12800	50
6400	51200	102400	6400	25600	12800	50
400	102400	102400	25600	51200	6400	50
Dilution	400	800	1600	3200	6400	12800	25600	51200	102400	204800	409600	819200
	1	2	3	4	5	6	7	8	9	10	11	12
gE-A1	1.204	1.038	0.839	0.692	0.562	0.412	0.278	0.191	0.152	0.103	0.082	0.079	450
gE-A2	0.91	0.747	0.621	0.451	0.324	0.208	0.149	0.119	0.094	0.075	0.069	0.066	450
gE-A3	1.243	1.148	1.036	0.951	0.761	0.557	0.404	0.272	0.194	0.147	0.102	0.085	450
gE-A4	0.541	0.417	0.313	0.214	0.153	0.108	0.092	0.077	0.07	0.064	0.063	0.051	450
gE-A5	0.165	0.121	0.101	0.084	0.075	0.075	0.07	0.077	0.059	0.064	0.068	0.054	450
														NC Mean	2.1*NC mean
NC	0.065	0.064	0.063	0.06	0.059	0.062	0.061	0.063	0.062	0.06	0.064	0.067	450	0.0625	0.13125
Dilution	400	800	1600	3200	6400	12800	25600	51200	102400	204800	409600	819200
	1	2	3	4	5	6	7	8	9	10	11	12
gE-B1	1.392	1.283	1.122	1.073	0.748	0.591	0.335	0.188	0.13	0.099	0.08	0.069	450
gE-B2	1.535	1.457	1.384	1.191	0.919	0.637	0.394	0.231	0.14	0.104	0.083	0.07	450
gE-B3	1.278	1.167	1.033	0.833	0.605	0.352	0.198	0.137	0.115	0.086	0.07	0.065	450
gE-B4	1.784	1.673	1.343	1.003	0.636	0.373	0.22	0.14	0.102	0.094	0.069	0.065	450
gE-B5	1.871	1.734	1.546	1.375	1.278	0.935	0.512	0.304	0.191	0.123	0.091	0.073	450
														NC Mean	2.1*NC mean
NC	0.064	0.061	0.059	0.06	0.058	0.059	0.06	0.062	0.06	0.058	0.063	0.059	450	0.06025	0.126525
Dilution	400	800	1600	3200	6400	12800	25600	51200	102400	204800	409600	819200
	1	2	3	4	5	6	7	8	9	10	11	12
gE-C1	1.247	1.075	0.822	0.7	0.551	0.367	0.249	0.166	0.135	0.096	0.077	0.067	450
gE-C2	1.758	1.67	1.255	0.845	0.492	0.293	0.181	0.124	0.096	0.08	0.07	0.064	450
gE-C3	1.421	1.252	1.142	0.92	0.534	0.373	0.255	0.171	0.127	0.098	0.09	0.072	450
gE-C4	1.038	0.807	0.753	0.719	0.528	0.383	0.257	0.179	0.13	0.101	0.086	0.079	450
gE-C5	1.785	1.661	1.413	1.041	0.752	0.423	0.276	0.185	0.131	0.097	0.084	0.07	450
														NC Mean	2.1*NC mean
NC	0.063	0.061	0.063	0.063	0.061	0.064	0.06	0.062	0.062	0.059	0.061	0.06	450	0.0615833	0.129325
Dilution	400	800	1600	3200	6400	12800	25600	51200	102400	204800	409600	819200
	1	2	3	4	5	6	7	8	9	10	11	12
gE-D1	0.496	0.394	0.305	0.21	0.138	0.103	0.078	0.07	0.063	0.064	0.064	0.075	450
gE-D2	1.178	1.057	0.864	0.754	0.638	0.526	0.349	0.237	0.146	0.095	0.076	0.067	450
gE-D3	1.089	0.946	0.724	0.687	0.547	0.441	0.281	0.179	0.107	0.081	0.071	0.065	450
gE-D4	0.509	0.446	0.331	0.243	0.172	0.121	0.097	0.082	0.072	0.065	0.061	0.068	450
gE-D5	1.047	0.802	0.634	0.526	0.335	0.228	0.166	0.11	0.086	0.072	0.068	0.068	450
														NC Mean	2.1*NC mean
NC	0.077	0.068	0.062	0.06	0.071	0.064	0.062	0.062	0.06	0.059	0.063	0.063	450	0.06425	0.134925
Dilution	400	800	1600	3200	6400	12800	25600	51200	102400	204800	409600	819200
	1	2	3	4	5	6	7	8	9	10	11	12
gE-D1	1.331	1.146	0.908	0.815	0.534	0.351	0.242	0.156	0.108	0.081	0.07	0.065	450
gE-D2	1.354	1.324	0.956	0.69	0.477	0.288	0.185	0.145	0.097	0.079	0.079	0.062	450
gE-D3	1.309	1.201	0.91	0.651	0.455	0.313	0.188	0.138	0.094	0.077	0.069	0.064	450
gE-D4	1.132	0.929	0.725	0.523	0.314	0.209	0.138	0.104	0.083	0.075	0.067	0.063	450
gE-D5	1.467	1.229	0.871	0.522	0.419	0.267	0.18	0.125	0.089	0.08	0.07	0.061	450
														NC Mean	2.1*NC mean
NC	0.06	0.059	0.062	0.058	0.056	0.056	0.058	0.059	0.056	0.057	0.059	0.058	450	0.0581667	0.12215
Dilution	400	800	1600	3200	6400	12800	25600	51200	102400	204800	409600	819200
	1	2	3	4	5	6	7	8	9	10	11	12
gE-Ther1	0.632	0.441	0.289	0.186	0.12	0.102	0.078	0.067	0.065	0.061	0.06	0.067	450
gE-Ther2	1.08	0.99	0.831	0.642	0.436	0.259	0.169	0.117	0.09	0.073	0.065	0.063	450
gE-Ther3	1.092	0.876	0.602	0.35	0.209	0.137	0.1	0.08	0.068	0.063	0.064	0.065	450
gE-Ther4	0.81	0.744	0.613	0.454	0.291	0.17	0.116	0.092	0.086	0.079	0.074	0.07	450
gE-Ther5	0.689	0.554	0.458	0.289	0.183	0.133	0.1	0.079	0.074	0.071	0.064	0.071	450
														NC Mean	2.1*NC mean
NC	0.063	0.067	0.063	0.063	0.073	0.061	0.063	0.06	0.071	0.059	0.063	0.063	450	0.0640833	0.134575
Dilution	50	100	200	400	800	1600	3200	6400	12800	25600	51200	102400
gE-WT1	0.101	0.081	0.07	0.064	0.062	0.061	0.061	0.061	0.063	0.061	0.065	0.063	450
gE-WT2	0.373	0.29	0.208	0.136	0.102	0.088	0.076	0.07	0.064	0.059	0.062	0.075	450
gE-WT3	0.172	0.122	0.091	0.079	0.071	0.073	0.062	0.062	0.07	0.064	0.059	0.062	450
gE-WT4	0.148	0.121	0.094	0.079	0.07	0.064	0.064	0.067	0.059	0.063	0.06	0.061	450
gE-WT5	0.089	0.075	0.07	0.071	0.067	0.066	0.067	0.074	0.059	0.063	0.06	0.061	450
														NC Mean	2.1*NC mean
NC	0.07	0.064	0.059	0.062	0.062	0.069	0.061	0.073	0.061	0.066	0.067	0.063	450	0.06475	0.135975
