# Supplementary material for: Algorithm for optimized mRNA design improves stability and immunogenicity
Source: Nature. 2023 May 2;621(7978):396–403. doi: 10.1038/s41586-023-06127-z (PMC10499610; doi:10.1038/s41586-023-06127-z)
Supplement: Supplementary file 5 — Source Data Extended Data Fig. 7 [file 41586_2023_6127_MOESM5_ESM.xlsx]

## Sheet: ED Fig. 7a
	seqA	seqC	seqH	BNT
	900	24300	100	2700
	900	24300	100	900
	8100	8100	100	2700
	2700	8100	100	8100
	8100	24300	100	2700
		seqA1	seqA2	seqA3	seqA4	seqA5
Dilution		1	2	3	4	5	NC		NC mean	2.1*NC mean
300	A	0.284	0.407	0.356	0.399	0.985	0.058	450nm	0.0631429	0.1326
900	B	0.188	0.239	0.349	0.268	0.568	0.06	450nm
2700	C	0.116	0.128	0.252	0.163	0.296	0.072	450nm
8100	D	0.075	0.083	0.164	0.097	0.169	0.059	450nm
24300	E	0.067	0.066	0.102	0.073	0.093	0.058	450nm
72900	F	0.06	0.061	0.073	0.062	0.07	0.094	450nm
218700	G	0.059	0.061	0.063	0.059	0.061	0.061	450nm
656100	H	0.064	0.06	0.063	0.059	0.063	0.074	450nm
		seqC1	seqC2	seqC3	seqC4	seqC5
Dilution		1	2	3	4	5	NC		NC mean	2.1*NC mean
300	A	0.461	0.648	0.458	0.437	0.871	0.069	450nm	0.0618571	0.1299
900	B	0.491	0.588	0.343	0.406	0.729	0.058	450nm
2700	C	0.416	0.436	0.206	0.313	0.505	0.059	450nm
8100	D	0.294	0.255	0.13	0.205	0.282	0.056	450nm
24300	E	0.159	0.14	0.089	0.115	0.153	0.059	450nm
72900	F	0.095	0.092	0.071	0.084	0.092	0.074	450nm
218700	G	0.08	0.084	0.101	0.073	0.073	0.141	450nm
656100	H	0.082	0.072	0.128	0.061	0.062	0.058	450nm
		seqH1	seqH2	seqH3	seqH4	seqH5
Dilution		1	2	3	4	5	NC		NC mean	2.1*NC mean
300	A	0.106	0.082	0.092	0.085	0.085	0.063	450nm	0.0645	0.13545
900	B	0.079	0.079	0.066	0.083	0.076	0.059	450nm
2700	C	0.08	0.072	0.106	0.078	0.077	0.063	450nm
8100	D	0.084	0.062	0.063	0.062	0.063	0.059	450nm
24300	E	0.076	0.061	0.059	0.064	0.061	0.069	450nm
72900	F	0.1	0.07	0.063	0.061	0.064	0.065	450nm
218700	G	0.074	0.093	0.061	0.066	0.065	0.072	450nm
656100	H	0.069	0.063	0.094	0.091	0.066	0.066	450nm
		BNT1	BNT2	BNT3	BNT4	BNT5
Dilution		1	2	3	4	5	NC		NC mean	2.1*NC mean
300	A	0.175	0.197	0.193	1.409	0.216	0.061	450nm	0.063875	0.134137
900	B	0.168	0.163	0.192	0.951	0.221	0.082	450nm
2700	C	0.152	0.097	0.174	0.441	0.165	0.059	450nm
8100	D	0.098	0.072	0.1	0.201	0.114	0.057	450nm
24300	E	0.078	0.062	0.072	0.117	0.075	0.058	450nm
72900	F	0.064	0.062	0.07	0.082	0.063	0.057	450nm
218700	G	0.061	0.062	0.06	0.066	0.059	0.077	450nm
656100	H	0.06	0.058	0.06	0.061	0.056	0.06	450nm

## Sheet: ED Fig. 7b
	seqA	seqC	seqH	BNT
	4782.37	3917.4	112.289	3476.33
	9564.47	10190.9	144.232	3591.34
	4370.29	26745.9	42.2796	3708.12
	12791.4	13399.4	152.876	4554.02
	24163.4	12936.3	139.24	1409.05
		PC	CC	VC	seqA1	seqA2	seqA3	seqA4	seqA5
Dilution		1	2	3	4	5	6	7	8
60	A	13	29	15649	3280	532	1452	1686	6264	Lum
180	B	1334	44	18520	932	1606	1008	3138	5873	Lum
540	C	602	53	20049	6806	3123	2843	3448	5901	Lum
1620	D	2951	60	14420	7533	4736	4015	7050	8742	Lum
4860	E	17223	94	21179	9637	8743	10512	6809	6417	Lum
14580	F	20661	99	18383	13200	15409	11264	10780	7910	Lum
43740	G	23838	107	25687	14725	17968	8704	14491	20650	Lum
131220	H	27781	641	16918	19165	17651	24563	24940	20559	Lum
		PC	CC	VC	seqC1	seqC2	seqC3	seqC4	seqC5
Dilution		1	2	3	4	5	6	7	8
60	A	18	38	24720	3720	3591	1609	246	720	Lum
180	B	211	47	22795	4874	2733	2536	1219	3371	Lum
540	C	2834	72	22618	8916	5086	9422	2608	5431	Lum
1620	D	7336	84	21199	10372	6932	3526	5201	7931	Lum
4860	E	16836	96	24947	14644	10735	7103	8234	8138	Lum
14580	F	15667	99	17874	16693	17463	9603	12750	13208	Lum
43740	G	28249	121	24962	20869	20716	21312	13686	17109	Lum
131220	H	40805	135	28513	25346	28833	20180	20406	20760	Lum
		PC	CC	VC	seqH1	seqH2	seqH3	seqH4	seqH5
Dilution		1	2	3	4	5	6	7	8
60	A	16	47	34458	12654	11404	20107	13284	13169	Lum
180	B	38	57	29933	24016	17161	20751	16093	17879	Lum
540	C	2696	60	23533	25621	18612	17778	19819	17277	Lum
1620	D	6253	80	21324	16444	21651	20603	18265	13799	Lum
4860	E	12679	107	22673	20413	26200	22098	27406	20571	Lum
14580	F	31015	141	25841	22113	25122	28979	19540	24781	Lum
43740	G	32004	151	28365	23656	23888	21715	21706	26421	Lum
131220	H	36142	201	32237	29126	26967	25193	23539	27418	Lum
		PC	CC	VC	BNT1	BNT2	BNT3	BNT4	BNT5
Dilution		1	2	3	4	5	6	8	9
60	A	11	47	34150	4086	963	9796	3798	8694	Lum
180	B	619	71	26953	4255	4047	6261	6553	9292	Lum
540	C	430	56	26210	7009	6607	6786	6921	9883	Lum
1620	D	5133	135	19421	11463	9073	8904	8660	14779	Lum
4860	E	13606	107	26725	18564	17805	17117	13714	20712	Lum
14580	F	22261	132	25914	16220	20769	19991	12181	22155	Lum
43740	G	41421	174	26358	18677	16366	18204	21020	24820	Lum
131220	H	29330	123	19860	27878	28308	21890	24100	24838	Lum
